# Supplementary material for: Zinc Coordination by Thymosin β4: Structural Determinants and Functional Implications
Source: Int J Mol Sci. 2026 Feb 11;27(4):1740. doi: 10.3390/ijms27041740 (PMC12940511; doi:10.3390/ijms27041740)
Supplement: Supplementary file 1 [file ijms-27-01740-s001.zip]

Archive with 1 entries (1 files):
- ijms-4007830-supplementary.pdf
